# Supplementary material for: A Novel Imprinted Gene NUWA Controls Mitochondrial Function in Early Seed Development in Arabidopsis
Source: PLoS Genet. 2017 Jan 17;13(1):e1006553. doi: 10.1371/journal.pgen.1006553 (PMC5283763; doi:10.1371/journal.pgen.1006553)
Supplement: S1 Table — (XLSX) [file pgen.1006553.s009.xlsx]

## Sheet: Sheet1
Table S1. Genetic complementation of nuwa/+ by four deletion variants of NUWA.
Fragments used in	nuwa (-/-)	Total
complementation		(PPTR & KanR)
NUWA Δ1stPPR	0	200
NUWA Δ1st-6thPPR	0	200
NUWA Δ11thPPR	10	200
NUWA Δcoiled-coil	0	180
