# Supplementary material for: A Novel Imprinted Gene NUWA Controls Mitochondrial Function in Early Seed Development in Arabidopsis
Source: PLoS Genet. 2017 Jan 17;13(1):e1006553. doi: 10.1371/journal.pgen.1006553 (PMC5283763; doi:10.1371/journal.pgen.1006553)
Supplement: S2 Table — (XLSX) [file pgen.1006553.s010.xlsx]

## Sheet: Sheet1
Table S2. Primers used in this study.
Primer Name	Sequence (5'-3')
GW_NUWA_CL_16_F	GGGGACAAGTTTGTACAAAAAAGCAGGCTTTTGCGGATAGACGGTCACTTGG
GW_NUWA_CL_R	GGGGACCACTTTGTACAAGAAAGCTGGGTAAGCAAAGAAGCATAGAGCTCGGAG
NUWA_COMP_F	CAAGATGGACGATGAGGCT
NUWA_COMP_R	ATGCTTGGCTCAGAGTTCA
NUWA_CS_F	GTTGTTGGCTGAGGCTGAGAA
NUWA_CS_R	CCACATCGGCTTCTTCAACAC
DL-3	GCTTTCGCCTATAAATACGACGG
TOPO_NUWA_GUS_F	CACCTTTGCGGATAGACGGTCA
TOPO_NUWA_pg+GUS_R	GGCAGGACGGTGGATCCTGA
P4P1R_NUWAΔ_F	GGGGACAACTTTGTATAGAAAAGTTGCTTTTGCGGATAGACGGTCA
P4P1R_NUWAΔmTP_R	GGGGACTGCTTTTTTGTACAAACTTGAGGTTGAAATGTTTGAGATT
P4P1R_NUWAΔ1st-PPR_R	GGGGACTGCTTTTTTGTACAAACTTGCGGGACGGCAATTCGAATACA
P4P1R_NUWAΔ1stto6th-PPR_R	GGGGACTGCTTTTTTGTACAAACTTGCGGGACGGCAATTCGAATACA
P4P1R_NUWAΔ7thto10th-PPR_R	GGGGACTGCTTTTTTGTACAAACTTGCTACAGCCAAATGCCTCGG
P4P1R_NUWAΔ11th-PPR_R	GGGGACTGCTTTTTTGTACAAACTTGCCATCTTGAGTTTGCTCACCATCA
P4P1R_NUWAΔcoil_R	GGGGACTGCTTTTTTGTACAAACTTGCCAGCATCTCATCCACAAT
TOPO_NUWAΔmTP_F	CACCATGTCATTCGCGACTCAG
TOPO_NUWAΔ1st-PPR_F	CACCAATATCATCACATACAAT
TOPO_NUWAΔ1stto6th-PPR_F	CACCAGGCATTTGGCTGTAAAT
TOPO_NUWAΔ7thto10th-PPR_F	CACCCTCAAGATGGACGATGAGG
TOPO_NUWAΔ11th-PPR_F	CACCGTGAGTGAGGAACTGCAAGAGTTTG
TOPO_NUWAΔcoil_F	CACCGCAAAGGCGAAAGAGTTAGCAGA
TOPO_NUWAΔ_R	GCAGGACGGTGGATCCTGACCATT
P2RP3_EGFP_F	GGGGACAGCTTTCTTGTACAAAGTGGCTATGGTGAGCAAGGGCGAG
P2RP3_EGFP_R	GGGGACAACTTTGTATAATAAAGTTGCCTTGTACAGCTCGTCCATGCCG
P2RP3_GUS_F	GGGGACAGCTTTCTTGTACAAAGTGGCTATGTTACGTCCTGTAGAA
P2RP3_GUS_R	GGGGACAACTTTGTATAATAAAGTTGCTCATTGTTTGCCTCCCTG
NUWA_qPCR_F	TGCTGGATGATGACACGG
NUWA_qPCR_R	TAACTCTTTCGCCTTTGC
TUB2_qPCR_F	GTTCTCGATGTTGTTCGTAAG
TUB2_qPCR_R	TGTAAGGCTCAACCACAGTAT
PP2AA3_qPCR_F	GAGTTTGGTCCTGAATGGGCAATG
PP2AA3_qPCR_R	ACTGGAGCGAGAAGCGATACTG
NUWA_allele-specific_RT_F	ACGACGGCGACGTTCAGC
NUWA_allele-specific_RT_R	TAAACCACCTTCAAACACT
RT_NAD1a&b_trans_F	GGGCTACTTTATTTGTTTG
RT_NAD1a&b_trans_R	TGCAGATCGTAATGCTCC
RT_NAD1b&c_trans_F	AGAAGCGGAAGCTGAATC
RT_NAD1b&c_trans_R	ACCTCCTGGAAAGAACAA
RT_NAD2a&b_trans_F	TTTTATGTAATCGCAGCATC
RT_NAD2a&b_trans_R	GAGCACCAGTGATTTCGTAT
RT_NAD5a-c_trans_F	ATGATGCGCCCATTCCTATG
RT_NAD5a-c_trans_R	TGGTTGGAGCAGCAAACTCG
RT_NAD5C_intron_F	GGCCGAGCGAATAAGTCAAC
RT_NAD5C_intron_R	GTCCCACATACGAGAAAAGGTCAC
RT_RPS3_intron_F	ATGGCACGAAAAGGAAAT
RT_RPS3_intron_R	ATACACCTACCGAGACGA
RT_COX2_intron_F	CCTCATAGTTGGGCTGTA
RT_COX2_intron_R	ACCCGAGAACCATAATCT
RT_CCB452_intron_F	GCATCTGTATGTTGGGTGTT
RT_CCB452_intron_R	GTTCGTTAGGGACGGTTT
RT_NAD2A_intron_F	ATGATTATCCGCCGTTAG
RT_NAD2A_intron_R	AAATGGGCAATAGTTAGG
RT_NAD5A_intron_F	TACGTGCGTTTCATTCTC
RT_NAD5A_intron_R	TAACATCACTACGGTCGG
RT_NAD1C_intron_F	CCAATATGATCTTAATGAG
RT_NAD1C_intron_R	AACCTTGATACTAAACCAG
RT_RPL2_intron_F	CCAAGCCAATAGGCGAAAG
RT_RPL2_intron_R	CAAGAAGGAGCTGGTCGA
RT_NAD1B_intron_F	TTTCTAGGAGCATTACGA
RT_NAD1B_intron_R	ACCAATACAGGGAACAGG
RT_NAD2B-1_intron_F	TGGTGCTCGATCTAGTGG
RT_NAD2B-1_intron_R	GGGTGGGTGAACCCTCAT
RT_NAD2B-2_intron_F	GGTTGTGGGGCTTACTTT
RT_NAD2B-2_intron_R	TATTACGATCCATTGGTT
RT_NAD4-1_intron_F	TCTAATGATCGCCGTGTT
RT_NAD4-1_intron_R	CTGATATGCTGCCTTGAT
RT_NAD4-2_intron_F	ATCATTGCTTACTCCTCA
RT_NAD4-2_intron_R	ATGACTTAACATCGGTAG
RT_NAD4-3_intron_F	GGTGCGGCCTATTCCCTT
RT_NAD4-3_intron_R	AACACCCATCCGAACGAG
RT_NAD7-1_intron_F	AACGGAGAAGTGGTGGAA
RT_NAD7-1_intron_R	ACGATCAGAATAAGGTAA
RT_NAD7-2_intron_F	GACTGAGAAATTAATAGA
RT_NAD7-2_intron_R	GCTGAAGAATGAGCGTGT
RT_NAD7-3_intron_F	CAAAGGATTGGGGATTCAGT
RT_NAD7-3_intron_R	TCAAGATCCGATTGGTCATG
RT_NAD7-4_intron_F	AATGTCTTAATCAAATGCCT
RT_NAD7-4_intron_R	GTACGGAAAAACCTTCTGTA
RT_ATP9_UTR_F	GCTTGTACTTCTCTTTGTCG
RT_ATP9_UTR_R	GATTCTTACCCTCGTTCCTT
RT_ATP9_CDS_F	CAACCCGAGATGTTAGAAGG
RT_ATP9_CDS_R	ACCAAATGATTGTTTAGCCA
RT_COX3_UTR_F	TCCAACGACAAATCCATC
RT_COX3_UTR_R	TCCTCCTCTATCCCTGCT
RT_COX3_CDS_F	AGGACATCATACCAAAGTCG
RT_COX3_CDS_R	GAAGAAGCCCAAAAAAAAGC
RT_ATP6_UTR_F	TTCTTGGTTTTCTCCCATGC
RT_ATP6_UTR_R	TGATTCCCTCCAGACAGCTT
RT_ATP6_CDS_F	CTCTGAGTTTTTTCCTAC
RT_ATP6_CDS_R	CTATTTGTTCCTTTACCA
RT_RRN5_F	CGGGCACTACGGTGAGAC
RT_RRN5_R	CGGGCTTGGACCATGTCT
RT_RPL16_F	AGAAGTAAGAATGGGAAG
RT_RPL16_R	GAACATGGTTTATGAGCC
RT_NAD9_F	CCAGTGCAGACGAAGTAA
RT_NAD9_R	TGAAAGAAACACCAAACA
RT_RRN26_F	CCAATCCTGAAAGACCAC
RT_RRN26_R	GAGCCTACCTTCGCACAC
RT_RRN18_F	TACAGGTGCTGCATGGCT
RT_RRN18_R	TGGCTCACTTCGGTTTTC
